# Supplementary material for: Eco-Friendly Production of AuNPs and Their Impact on the Oil Oxidative Stability
Source: Nanomaterials (Basel). 2021 Jun 25;11(7):1668. doi: 10.3390/nano11071668 (PMC8308139; doi:10.3390/nano11071668)
Supplement: Supplementary file 1 [file nanomaterials-11-01668-s001.zip]

Archive with 1 entries (1 files):
- nanomaterials-1214914-supplementary.pdf
